# Supplementary material for: Molecular Docking of Lactoferrin with Apoptosis-Related Proteins Insights into Its Anticancer Mechanism
Source: Int J Mol Sci. 2025 Feb 26;26(5):2023. doi: 10.3390/ijms26052023 (PMC11899785; doi:10.3390/ijms26052023)
Supplement: Supplementary file 1 [file ijms-26-02023-s001.zip]

Archive with 1 entries (1 files):
- ijms-3482298-supplementary.pdf
